# Supplementary material for: Anti–NF-κB peptide derived from nuclear acidic protein attenuates ovariectomy-induced osteoporosis in mice
Source: JCI Insight. 2023 Nov 22;8(22):e171962. doi: 10.1172/jci.insight.171962 (PMC10721323; doi:10.1172/jci.insight.171962)
Supplement: Supporting data values [file jciinsight-8-171962-s173.xlsx]

## Sheet: 1C
	ETAEDGEDDDEG							GEDDDE
	NC		MTI-Ⅱ		12A-6R			NC		MTI-Ⅱ		6A-6R
TNF-α	-	+	-	+	-	+		-	+	-	+	-	+
	0.1	13.08	0.1	7.84	0.12	8.6		0.21	15.63	0.15	10.32	0.06	8.22
	0.1	12.63	0.09	8.96	0.14	7.87		0.19	16.45	0.18	11.15	0.08	8.32
	0.12	12.41	0.1	10.09	0.18	7.34		0.19	17.96	0.19	10.54	0.07	7.47
	0.1	15.54	0.12	10.89	0.1	7.11		0.19	17.9	0.15	8.59	0.06	8.96
		12.88		7.61		8.57			18.42		11.48		8.85
		16.4		8.98		8.51			18.95		10.95		10.29
		12.47		8.13		7.76			14.86		11.03		8.85
		12.49		8.68		8.82			14.29		10.53		8.39
		11.89		9.47		7.79			14.77		10.98		9.98
		12.47		8.89		8.46			14.48		10.06		8.61
		12.34		10.88		10.3			14.88		9.95		8.78
		10.3		8.22		9.3			14.98		10.93		9.2

## Sheet: 1D
	12A-8R							6A-8R
12A-8R (mg/ml)	0		1.5		3		6A-8R (mg/ml)	0		1.5		3
TNF-α	-	+	-	+	-	+	TNF-α	-	+	-	+	-	+
	0.2	26.3	0.209	22.75	0.09	11.29		0.185	26.22	0.157	15.41	0.18	10.71
	0.24	20.72	0.142	15.29	0.09	12.41		0.284	24.4	0.172	14.07	0.092	10.97
	0.24	20.27	0.169	16.04	0.124	11.28		0.219	24.8	0.165	15.75	0.097	11.14
	0.16	24.1	0.174	15.84	0.099	12.45		0.2	24.25	0.156	19.67	0.107	9.19
		25.79		17.88		11.82			24.81		15.97		10.32
		24.83		20.25		12.54			24.6		17.36		11.36
		25.54		18.41		12.43			23.36		18.47		11.55
		19.36		18.08		13.4			18.31		14.28		11.8
		24.96		16.66		11.8			23.45		17.33		11.39
		22.63		17.96		13.87			24.4		16.86		10.11
		23.49		17.67		14.06			24.6		17.49		11.97
		28.67		19.67		13.44			20.32		19.36		11.59

## Sheet: 1E
	Mouse BMMCs				MC3T3-E1
	Day0	Day1			Day0	Day1
6A-8R (mg/ml)	0	0	3		0	0	3
	0.967331	2.03254	1.9352		0.901654	1.01629	1.0258
	1.07553	2.02421	1.0433		1.08266	1.11845	1.11994
	0.865963	1.00554	1.4544		0.977243	0.926625	1.00195
	1.09118	1.46986	2.24593		1.03844	0.976227	1.25932

## Sheet: 2B
	Sham		OVX
	PBS	6A-8R	PBS	6A-8R
	105.769	112.766	115.591	119.072
	108.021	116.667	122.632	120
	114.13	105.465	111.055	115.5
	110.582	104.945	117.742	117.297
	108.718	110.811	118.085	113.158
	111.29	111.702	111.594	108.556
	116.393	111.795	119.653	115.957
	105.714		120.219	113.757
	113.174		112.234	112.5

## Sheet: 2D
	BV/TV					Tb.N					Tb.Th					Tb.Sp
	Sham		OVX			Sham		OVX			Sham		OVX			Sham		OVX
	PBS	6A-8R	PBS	6A-8R		PBS	6A-8R	PBS	6A-8R		PBS	6A-8R	PBS	6A-8R		PBS	6A-8R	PBS	6A-8R
	10.9	11.6	4.01	6.99		2.25	2.52	1.02	1.59		0.0482	0.046	0.0394	0.044		0.206	0.2	0.281	0.238
	10.4	10.7	4.12	6.82		2.27	2.31	1	1.62		0.0457	0.0464	0.0412	0.0421		0.218	0.206	0.303	0.255
	7.55	12.6	4.11	8.97		1.74	2.64	1.05	1.91		0.0433	0.0478	0.0392	0.047		0.226	0.198	0.282	0.223
	8.51	7.61	5.73	6.81		1.81	1.78	1.4	1.55		0.047	0.0428	0.0409	0.044		0.22	0.221	0.257	0.248
	7.83	11.3	4.8	8.57		1.66	2.23	1.12	1.98		0.0471	0.0508	0.0428	0.0433		0.253	0.195	0.276	0.244
	8.76	9.48	4.92	7.01		2.05	2	1.19	1.47		0.0428	0.0473	0.0414	0.0478		0.213	0.216	0.268	0.257
	10.3	14.2	6.99	8.44		2.23	2.73	1.43	1.82		0.0462	0.0521	0.0487	0.0465		0.212	0.186	0.268	0.219
	9.65		6.77	9.26		2.06		1.48	1.99		0.0469		0.0457	0.0465		0.22		0.256	0.226
	10.3		6.68	8.63		2.12		1.51	1.86		0.0486		0.0441	0.0465		0.165		0.209	0.238

## Sheet: 3C
	Sham		OVX
	PBS	6A-8R	PBS	6A-8R
	4.13704	8.51789	17.1019	6.64452
	9.35259	8.63204	13.7854	7.02016
	8.05211	7.29705	13.7128	3.79399
	7.59494	8.51494	10.7376	7.68022
	6.27944	6.79942	12.5192	7.50136
	9.45999	4.71636	15.4882	4.20684
	6.5703	5.87928	8.38687	4.05809
	6.72766		10.9369	5.26662
	6.89405		10.3093	6.38668

## Sheet: 3D
	Osteoclast					Multinucleated Osteoclast					Eroded Surface
	Sham		OVX			Sham		OVX			Sham		OVX
	PBS	6A-8R	PBS	6A-8R		PBS	6A-8R	PBS	6A-8R		PBS	6A-8R	PBS	6A-8R
	4.8033	2.7886	7.2435	3.7875		3.3254	2.014	4.76	2.525		36.4676	33.8086	45.328	33.8588
	3.6208	3.7369	8.8899	3.7904		2.4139	2.0019	6.3825	2.6533		32.5684	38.9873	48.6343	33.4382
	4.6808	4.6574	7.1944	2.4113		2.9144	2.9324	4.7963	2.0898		43.988	37.5517	50.5104	29.0118
	2.97	3.3192	6.0472	3.0781		1.98	1.3578	3.8299	2.1061		31.8045	34.8844	46.0947	30.1469

## Sheet: 4C
	Sham		OVX
	PBS	6A-8R	PBS	6A-8R
	9.33489	16.4715	7.78008	13.224
	6.84229	15.9087	4.79386	14.4404
	4.89204	15.6974	5.6255	6.74449
	16.5153	13.8249	8.7156	8.70902
	8.55746	13.7788	6.68896	8.11249
	10.0847	19.6507	4.1006	20.1681
	5.21286	16.2602	8.78735	14.2971
	12.4959		7.56794	13.3422
	15.493		4.42375	7.95756

## Sheet: 4D
	Sham		OVX
	PBS	6A-8R	PBS	6A-8R
	43.8095	48.9362	50.5618	44.2529
	50.3145	41.4226	55.1724	43.9614
	45.3039	41.3613	53.6232	38.4615
	43.0168	55.2486	49.3507	42.8571
	44.8454	52.3585	50.6667	48.9247
	51.1111	46.8254	51.462	42.6606
	52.4324	48.1308	55.2632	47.6534
	46.5438		56.8182	52.809
	51.3699		52.8571	41.1765

## Sheet: 4E
	Osteoblast					Bone Formation Rate					Mineral Apposition Rate
	Sham		OVX			Sham		OVX			Sham		OVX
	PBS	6A-8R	PBS	6A-8R		PBS	6A-8R	PBS	6A-8R		PBS	6A-8R	PBS	6A-8R
	19.4596	18.5908	18.8331	24.348		0.2633	0.4082	0.5157	0.4814		2.0249	2.7481	3.7783	3.2971
	20.9204	17.2165	21.6549	19.71		0.2944	0.3985	0.4217	0.526		2.0968	2.6377	2.8806	3.2917
	19.6063	19.1471	14.3888	23.9523		0.3283	0.3603	0.4043	0.5354		2.3595	2.4418	2.7895	3.389
	23.2648	18.8588	23.7857	25.5971		0.3819	0.4274	0.5533	0.4482		2.3801	2.8331	3.6806	2.9052

[truncated: 15 more sheets: 5A, 5B, 5C, 5F, 5H, 6B, 6F, 6G, 6H, 7A, 7B, S1, S4, S5, S7]
